# Supplementary material for: Dexamethasone Inhibits the Pro-Angiogenic Potential of Primary Human Myoblasts
Source: Int J Mol Sci. 2021 Jul 26;22(15):7986. doi: 10.3390/ijms22157986 (PMC8348204; doi:10.3390/ijms22157986)
Supplement: Supplementary file 1 [file ijms-22-07986-s001.zip]

Archive with 1 entries (1 files):
- ijms-1289034-supplementary.pdf
